# Supplementary material for: Role of Blood P-Tau Isoforms (181, 217, 231) in Predicting Conversion from MCI to Dementia Due to Alzheimer’s Disease: A Review and Meta-Analysis
Source: Int J Mol Sci. 2024 Nov 30;25(23):12916. doi: 10.3390/ijms252312916 (PMC11641364; doi:10.3390/ijms252312916)
Supplement: Supplementary file 1 [file ijms-25-12916-s001.zip]

Archive with 3 entries (3 files):
- Supplementary Table S1_ptau isoforms.pdf
- Supplementary Table S2-S4.pdf
- Supplementary Table S5.pdf
